# Supplementary material for: Effect of a Carotenoid Extract from Citrus reticulata By-Products on the Immune-Oxidative Status of Broilers
Source: Antioxidants (Basel). 2022 Jan 10;11(1):144. doi: 10.3390/antiox11010144 (PMC8773417; doi:10.3390/antiox11010144)
Supplement: Supplementary file 1 [file antioxidants-11-00144-s001.zip]

Archive with 1 entries (1 files):
- antioxidants-1503258-supplementary.pdf
